# Supplementary material for: Synergistic Effects of Co3O4-gC3N4-Coated ZnO Nanoparticles: A Novel Approach for Enhanced Photocatalytic Degradation of Ciprofloxacin and Hydrogen Evolution via Water Splitting
Source: Materials (Basel). 2024 Feb 25;17(5):1059. doi: 10.3390/ma17051059 (PMC10935200; doi:10.3390/ma17051059)
Supplement: Supplementary file 1 [file materials-17-01059-s001.zip]

Archive with 1 entries (1 files):
- materials-2885861-SI.pdf
